# Supplementary material for: Interfractional variation in whole-breast VMAT irradiation: a dosimetric study with complementary SGRT and CBCT patient setup
Source: Radiat Oncol. 2024 Feb 13;19:21. doi: 10.1186/s13014-024-02418-5 (PMC10863193; doi:10.1186/s13014-024-02418-5)
Supplement: Supplementary file 1 — Additional file 1. Table S1 The tVMAT planning DVH parameters for each patient. Table S2 The 3D-CRT planning DVH parameters for each patient. Table S3 The tVMAT DVH parameters of the cumulative dose for each patient with CBCT setup. Table S4 The 3D-CRT DVH parameters of the cumulative dose for each patient with CBCT setup. Table S5 The tVMAT DVH parameters of the cumulative dose for each patient with initial SGRT setup. Table S6 The 3D-CRT DVH parameters of the cumulative dose for each patient with initial SGRT setup. [file 13014_2024_2418_MOESM1_ESM.xlsx]

## Sheet: Table 1. tVMAT planned
Supplementary table 1: The tVMAT planning DVH parameters for each patient
Structure	Parameter	pat01	pat02	pat03	pat04	pat05	pat06	pat07	pat08	pat09	pat11	pat12	pat13	pat14	pat15	pat16	pat17	pat18	pat19	pat20	pat21	pat22	pat23	pat24	pat25	pat26	pat27	pat28	pat29	pat30
PTVin	D1cc [Gy]	41.917	41.875	41.865	41.992	41.6	41.663	42.167	42.459	41.909	42.213	42.166	42.134	41.98	41.897	41.936	41.794	41.942	41.911	41.866	42.206	41.89	41.704	42.131	42.22	42.348	42.098	42.707	42.109	42.112
PTVin	V95% [%]	97.5	96.5	95.6	97.2	98.6	98.9	95.3	98.1	97.6	94.7	97.7	95.8	96.1	98.6	95	95.9	98.4	96.9	95.1	98.2	98.1	95.9	95	94.3	94.6	95.1	94.7	94.7	96
PTVin	HI	7.46547	9.95297	9.93665	7.46603	7.05	7.47533	12.3989	9.97208	7.47291	12.4193	9.96984	12.4316	9.93641	7.4841	9.92975	9.94406	7.48652	7.46807	9.92211	7.47943	8.19	9.93814	12.4208	12.14	12.4298	9.93271	12.4313	12.3993	9.9406
PTVin	CI	1.27445	1.12692	1.05408	1.16726	1.18	1.29853	1.12265	1.11508	1.18783	1.06809	1.11593	1.1062	1.0838	1.30638	1.11992	1.07565	1.12019	1.12335	1.19099	1.15767	1.3	1.12283	1.03934	1.11	1.03831	1.05044	1.22463	1.05623	1.16276
CTVin	D1cc [Gy]	41.742	41.81	41.858	41.91	41.59	41.656	42.157	42.457	41.89	42.213	42.145	42.11	41.899	41.867	41.926	41.78	41.861	41.91	41.807	42.205	41.86	41.699	42.117	42.08	42.318	42.07	42.68	42.086	42.019
CTVin	V95% [%]	99.6	98.8	97.4	99.4	99.5	99.6	98	99.6	98.8	98.3	99.3	97.8	99.5	99.5	97.9	97.6	99.7	97.8	97.7	99.4	98.1	96.5	98.5	98.5	98.1	98.8	97.8	97.8	98.3
CTVin	HI	4.95921	7.43623	7.43863	4.96524	5.64	4.97006	9.88167	7.4651	4.96907	9.8763	7.46269	9.91645	4.9505	4.97203	7.41638	7.44583	4.97847	7.44491	7.41748	7.4586	8.25	9.91719	9.90025	8.14	9.914	7.42685	9.89536	9.89364	7.44232
CTVin	CI	1.92857	1.45546	1.22573	1.45013	1.44	1.69718	1.42549	1.50702	1.53217	1.42227	1.37598	1.3537	1.38088	1.99484	1.50987	1.25336	1.4177	1.38505	1.61754	1.48381	1.8	1.33304	1.33382	1.51	1.25781	1.27881	1.98135	1.32133	1.50195
Lung L	V16Gy [%]	17.8	11	11.9	19.2	12.9	15.8	13.9	21.5	17.4	10.7	11.4	11.1	11.8	10.2	13	9.5	13.5	14	12.4	9.4	12.6	10.2	8.6	10.4	14	7	14.3	8.7	13.1
Lung L	V8Gy [%]	26.1	17.5	21.4	27.8	19.5	22.7	22.7	30.6	26.5	17.8	19.6	17.1	18.4	15.7	18.7	16	18.9	22.3	18.4	15.4	19.4	16.1	14.1	17.7	21.9	13.1	20.5	15.4	19.5
Lung L	V4Gy [%]	36.8	26.6	35.9	42.1	29	32.4	34.5	42.4	37.8	28.4	31.3	26.6	27	23.8	26.9	26.9	26.6	33.6	27	24.2	29.1	26.7	23.2	28.8	33.8	23	28.5	26	30.2
Lung L	Mean [Gy]	7.49	5.044	5.877	8.531	5.71	6.848	6.432	8.941	7.518	5.07	5.467	5.286	5.293	4.521	5.691	4.737	5.691	6.361	5.515	4.519	5.63	4.937	4.281	4.96	6.363	4.039	5.997	4.509	6.191
Lung L	D1cc [Gy]	39.862	36.993	36.107	40.525	38.89	39.251	39.175	40.701	39.572	36.172	37.317	38.583	36.764	38.306	38.994	35.685	38.265	37.509	38.515	37.081	39	37.908	37.304	35.44	37.723	34.735	39.4	36.349	39.479
Lung R	V4Gy [%]	0	0	0	0.3	0	0	0	0	0	0	0	0	0	0	0	0	0	0	0	0	0	0	0	0	0	0	0	0	0
Lung R	Mean [Gy]	0.36	0.443	0.499	0.637	0.44	0.517	0.517	0.608	0.607	0.42	0.628	0.594	0.45	0.37	0.364	0.438	0.447	0.458	0.389	0.39	0.47	0.336	0.378	0.39	0.462	0.422	0.348	0.443	0.888
Lung R	D1cc [Gy]	3.624	2.43	2.121	8.849	3.21	2.544	2.553	3.462	3.915	2.048	3.158	2.546	1.513	3.464	2.133	1.132	1.64	1.807	1.989	2.446	3.14	1.456	1.68	1.81	1.957	1.61	1.459	1.829	2.349
Breast R	V16Gy [%]	0	0	0	0	0	0.1	0	0.2	0	0	0	0	0	0	0	0	0	0.1	0	0	0	0	0	0	0	0	0	0	0
Breast R	V4Gy [%]	0	0	0.1	2.2	0.1	5.5	1.1	13.2	0.4	0	1.2	0	0.4	0.5	0	0	6.1	2.6	0.3	0.4	2.5	0	2.7	0	0	0.1	0	0	3.2
Breast R	Mean [Gy]	0.546	0.675	0.55	0.925	0.63	1.154	0.809	1.926	0.815	0.555	0.774	0.614	0.603	0.633	0.598	0.467	1.225	1.008	0.681	0.635	0.94	0.54	0.748	0.58	0.355	0.482	0.537	0.593	1.285
Breast R	D1cc [Gy]	2.818	2.871	4.034	9.761	3.82	14.742	7.216	18	5.77	1.987	6.092	2.86	5.064	4.72	2.703	2.944	6.573	15.056	4.817	7.048	9.34	1.836	8.668	1.86	1.626	4.203	1.659	2.175	12.576
Heart	V8Gy [%]	0.1	0.1	0	15.8	0	0.2	0.5	1.1	0.2	0	0	1.6	0	0	0	0	0.2	0	0	0	0	0	0	0	0	0	0	0	0
Heart	V4Gy [%]	1.3	2.8	0.5	40.9	0.9	2.6	2.5	4	3.9	0.1	1.3	8.5	1	0	1.5	0	1.4	0.5	0	0.3	0.9	1.1	0.2	0.1	0.6	0.1	0.5	0.6	0.9
Heart	D1cc [Gy]	7.786	7.889	4.696	22.276	5.99	8.284	12.147	16.62	8.839	3.645	5.82	14.745	6.105	2.588	5.678	2.457	8.733	4.756	2.862	4.352	5.93	5.66	4.287	3.72	4.668	3.962	5.768	5.252	6.465
Heart	Mean [Gy]	1.009	1.286	1.191	4.357	1.09	1.396	1.369	1.743	1.633	0.899	1.227	1.776	1.184	0.556	0.964	0.664	1.074	1.006	0.723	0.924	1.02	0.963	0.875	0.75	1.168	1.048	0.808	0.925	1.434
LAD	Mean [Gy]	4.617	3.692	3.275	8.68	2.89	3.513	4.736	4.874	4.59	2.541	3.02	5.022	2.516	1.355	2.453	1.645	3.729	2.117	1.837	2.458	2.51	3.138	2.2	1.85	3.104	2.16	3.062	2.847	3.457
LAD	D1cc [Gy]	13.273	10.871	10.535	20.382	8.8	10.064	17.026	12.44	9.853	7.756	7.848	11.625	5.23	2.526	6.115	3.159	13.729	5.316	3.986	6.206	4.5	4.803	4.603	4.65	7.58	3.887	11.925	7.249	7.776
Humeral head L	Mean [Gy]	0.681	0.599	5.009	1.342	0.51	12.565	5.414	0.839	11.772	1.932	3.201	1.786	3.068	7.851	2.405	1.597	2.242	2.782	2.338	0.985	4.66	1.271	11.159	2.08	1.388	7.258	0.901	0.847	6.113
Humeral head L	V50% [%]	0	0	0	0	0	15.8	0.9	0	0.1	0	0	0	0	0.8	0.1	0	0	0	0	0	0	0	17.6	0	0	0	0	0	0.8
Humeral head L	D1cc [Gy]	1.639	1.158	17.783	4.976	1.07	29.547	20	1.626	19.814	9.435	14.112	8.178	14.846	19.431	13.992	8.05	13.227	9.576	10.455	2.728	16.34	7.075	35.146	11.04	6.396	16.934	4.346	1.943	19.381
Body	V110% [cc]	0	0	0	0	0	0	0	0	0	0	0	0	0	0	0	0	0	0	0	0	0	0	0	0	0	0	0	0	0
Body	D1cc [Gy]	42.056	42.021	41.984	42.151	41.41	41.754	42.294	42.538	42.055	42.316	42.346	42.278	42.101	42.039	42.062	41.927	42.121	42.033	42.019	42.273	42.02	41.805	42.25	42.46	42.486	42.203	42.869	42.255	42.404

## Sheet: Table 2. 3D-CRT planned
Supplementary table 2: The 3D-CRT planning DVH parameters for each patient
Structure	Parameter	pat01	pat02	pat03	pat04	pat05	pat06	pat07	pat08	pat09	pat11	pat12	pat13	pat14	pat15	pat16	pat17	pat18	pat19	pat20	pat21	pat22	pat23	pat24	pat25	pat26	pat27	pat28	pat29	pat30
PTVin	D1cc [Gy]	42.796	43.03	43.417	43.472	42.81	43.037	43.114	43.093	43.389	42.942	43.151	42.84	43.226	42.684	42.675	43.051	42.235	42.761	42.213	42.666	42.21	42.498	43.241	42.55	42.536	43.504	42.765	43.047	43.159
PTVin	V95% [%]	97	97	96	95.7	94.2	98.2	96.8	96	96.5	96.2	96.4	96.5	96.2	95.3	96.2	96.9	96.9	96.6	97.1	97.2	97.6	97.3	92.2	96.7	97.8	95.4	96.5	96.5	95.8
PTVin	HI	12.3308	9.9965	12.5172	36.7972	12.63	9.99325	9.9231	9.98602	9.9985	9.95025	9.9995	9.9406	10.0083	9.95694	9.97606	10.0058	9.9686	9.99575	9.95074	9.98153	9.48	9.9773	12.4567	10.42	10.004	12.4576	9.95495	9.96115	12.476
PTVin	CI	1.4654	1.27439	1.31583	1.30875	1.25	1.67339	1.2811	1.15283	1.4133	1.51677	1.27029	1.3826	1.5252	1.72111	1.31646	1.25617	1.32522	1.3345	1.34577	1.28	1.51	1.33276	1.39995	1.3	1.19784	1.29295	1.79296	1.23009	1.36646
CTVin	D1cc [Gy]	42.744	42.959	43.38	43.47	42.78	42.884	43.114	43.092	43.389	42.909	43.142	42.722	43.099	42.606	42.561	43.051	42.187	42.761	42.204	42.662	42.2	42.497	43.085	42.5	42.519	43.469	42.651	42.99	43.099
CTVin	V95% [%]	99.1	98.7	97.4	98.5	97.8	99.7	99.7	99.4	99.1	98.8	99	99	98.6	97.6	98.6	98.1	98.7	98.5	98.6	99.2	99	98.1	95.7	99.5	99.2	98.3	98.8	99.1	98.7
CTVin	HI	7.35745	9.98328	12.4994	12.2115	10.61	7.47869	7.40979	7.47943	9.96314	9.91179	9.97979	7.43384	9.98602	9.88802	9.94629	9.98776	9.93665	9.95892	9.914	7.46845	8.34	9.94777	9.90516	8.67	7.49288	9.93739	9.91719	9.9406	9.95396
CTVin	CI	2.21753	1.64592	1.5301	1.62591	1.54	2.18713	1.62669	1.55803	1.823	2.01974	1.56631	1.69194	1.94328	2.62814	1.77484	1.4637	1.67718	1.6454	1.82775	1.64062	2.09	1.58228	1.79659	1.78	1.45106	1.57404	2.90088	1.53883	1.76507
Lung L	V16Gy [%]	14.8	10.8	14.5	17.7	11.8	15.1	14.6	22.4	17.3	13.2	16	15.5	16.9	11.3	13.8	13.5	17.5	14.4	13.3	10.2	12.9	10.8	14.3	14.8	16.9	9	21.4	11.4	17.3
Lung L	V8Gy [%]	18.4	13.9	19.5	21.7	15.2	19.3	18.4	27.5	21.8	17.6	21.6	19.4	21.5	14.3	16.9	17.5	21	18.6	16.6	13.4	16.6	13.9	18.5	18.8	21.3	13.7	25.1	15	21.6
Lung L	V4Gy [%]	23.7	18.7	27.5	27.8	20.9	25.7	24.6	35	28.8	24.4	30.5	25.7	28.8	19.3	21.5	24.7	26.4	25.3	22.1	18.9	22.5	18.7	25.1	25	28.2	21.2	31	20.8	28.6
Lung L	Mean [Gy]	6.11	4.659	6.362	7.193	5.09	6.277	6.126	9.018	7.192	5.718	6.888	6.428	6.977	4.833	5.745	5.88	7.062	6.064	5.625	4.509	5.44	4.65	6.049	6.13	7.112	4.371	8.557	5.009	7.234
Lung L	D1cc [Gy]	40.261	39.802	38.56	40.189	39.78	39.412	39.627	39.591	40.329	39.048	38.947	38.573	38.656	39.782	40.356	38.477	39.298	38.791	39.389	38.642	38.92	38.81	39.249	39.32	39.598	37.372	40.447	38.81	39.06
Lung R	V4Gy [%]	0	0	0	0	0	0	0	0	0	0	0	0	0	0	0	0	0	0	0	0	0	0	0	0	0	0	0	0	0
Lung R	Mean [Gy]	0.142	0.165	0.246	0.232	0.16	0.17	0.182	0.276	0.237	0.203	0.208	0.212	0.183	0.159	0.146	0.197	0.16	0.187	0.169	0.195	0.19	0.155	0.179	0.13	0.215	0.193	0.124	0.167	0.221
Lung R	D1cc [Gy]	2.001	1.888	1.189	3.332	1.33	0.996	1.769	2.532	2.522	1.745	1.536	1.552	0.981	1.352	1.262	0.731	0.83	1.209	1.54	1.495	1.74	1.168	1.229	1.03	1.648	1.113	1.183	1.2	1.473
Breast R	V16Gy [%]	0	0	0	0	0	0	0	1	0	0	0	0	0	0	0	0	0	0	0	0	0	0	0	0	0	0	0	0	0
Breast R	V4Gy [%]	0	0	0	0.1	0	0.2	0	2.3	0	0	0	0	0	0	0	0	0	0.6	0	0	0	0	0	0	0	0	0	0	0.1
Breast R	Mean [Gy]	0.246	0.22	0.224	0.325	0.19	0.308	0.315	0.747	0.294	0.248	0.192	0.171	0.22	0.209	0.247	0.192	0.228	0.397	0.339	0.251	0.36	0.25	0.267	0.18	0.157	0.221	0.205	0.2	0.33
Breast R	D1cc [Gy]	1.939	2.293	2.12	3.73	1.21	4.928	3.167	37.709	3.279	1.626	2.015	1.492	2.412	1.56	2.221	2.29	1.924	10.864	3.267	1.901	2.64	1.886	2.771	1.44	1.34	2.689	1.397	1.714	3.714
Heart	V8Gy [%]	0.1	0.1	0	1.2	0	0.7	0.8	0.5	0.4	0	0	0.4	0.3	0	0	0	0	0	0	0	0	0	0	0	0	0	0.1	0.1	0.1
Heart	V4Gy [%]	0.8	1.1	1	6.3	0.1	2.4	3.1	2.9	1.7	0.1	0.2	2.3	1.7	0	0.5	0	0.9	0.2	0	0.1	0.5	0.5	1.1	0.2	0.9	0.2	0.9	1.1	1.2
Heart	D1cc [Gy]	6.695	6.969	5.68	14.418	3.63	14.445	15.91	11.451	11.095	3.6	4.069	12.332	10.592	1.672	5.717	2.129	6.049	4.182	2.679	3.56	5.54	5.253	6.839	4.05	5.298	4.227	8.193	7.723	7.839
Heart	Mean [Gy]	0.615	0.816	0.97	1.279	0.64	0.904	1.038	1.25	1.022	0.633	0.708	1.038	0.936	0.385	0.637	0.564	0.759	0.71	0.511	0.692	0.68	0.68	0.739	0.52	0.943	0.72	0.651	0.761	0.845
LAD	Mean [Gy]	4.41	3.127	3.732	6.32	1.81	4.284	5.824	3.589	4.257	2.35	2.231	3.744	2.572	0.915	2.535	1.448	3.411	1.801	1.476	2.01	2.05	2.762	2.68	1.67	3.394	1.929	3.236	3.381	3.69
LAD	D1cc [Gy]	13.767	10.923	14.444	16.751	5	22.255	26.32	8.221	12.023	8.602	5.76	11.203	6.804	1.574	8.822	2.68	12.142	4.917	3.512	4.658	3.7	4.549	7.89	4.49	9.542	4.019	12.87	10.353	10.492
Humeral head L	Mean [Gy]	0.59	0.547	5.502	1.184	0.46	14.566	4.363	0.724	15.277	3.953	3.937	5.585	3.334	11.806	1.698	2.243	2.481	4.257	1.781	0.929	4	0.955	12.137	2.04	1.212	7.403	1.784	0.928	10.178
Humeral head L	V50% [%]	0	0	0	0	0	20.7	0	0	20	0	0	0	0	13.9	0	0	0	0	0	0	0	0	19.9	0	0	3.3	0	0	11.6
Humeral head L	D1cc [Gy]	1.478	1.112	17.399	4.947	0.99	38.618	16.444	1.47	37.841	16.564	15.272	16.939	16.451	37.023	11.425	13.777	14.254	15.617	11.853	2.45	15.54	5.496	38.659	13.3	5.095	28.236	12.731	2.228	38.072
Body	V110% [cc]	0	0	0	0	0	0	0	0	0	0	0	0	0	0	0	0	0	0	0	0	0	0	0	0	0	0.2	0	0	0
Body	D1cc [Gy]	43.036	43.11	43.613	43.579	43.11	43.183	43.291	43.205	43.463	43.113	43.237	43.04	43.672	42.878	43.413	43.265	42.364	42.856	42.334	42.957	42.43	42.741	43.377	42.72	42.649	43.636	42.938	43.176	43.25

## Sheet: Table 3. tVMAT CBCT setup
Supplementary table 3: The tVMAT DVH parameters of the perturbed RT course for each patient with CBCT setup.
Structure	Parameter	pat01	pat02	pat03	pat04	pat05	pat06	pat07	pat08	pat09	pat11	pat12	pat13	pat14	pat15	pat16	pat17	pat18	pat19	pat20	pat21	pat22	pat23	pat24	pat25	pat26	pat27	pat28	pat29	pat30
PTVin	D1cc [Gy]	41.413	41.43	41.932	41.875	40.91	41.627	41.671	42.018	41.582	41.435	42.595	42.068	41.844	41.631	41.408	42.091	41.52	41.89	41.353	41.731	41.2	41.574	42.027	41.87	41.974	42.059	42.732	41.539	42.093
PTVin	V95% [%]	94	94	96	93.6	97.6	97.6	95.1	97.6	96.7	89.8	97	94.7	95.9	95.4	92.7	94.4	97.2	96.3	93.4	95.3	94.7	96.1	93.3	93.3	94.3	94.5	90.5	93.4	86.9
PTVin	HI	10.0934	10.0551	12.3867	10.1002	6.49	7.47719	9.97009	7.49513	7.49738	12.5739	7.52559	12.4103	9.96984	9.98353	10.0281	14.8846	7.50751	9.94159	9.99226	10.1025	9.57	9.96214	10.0268	11.95	10.0291	9.99001	15.015	12.4561	12.7343
PTVin	CI	1.20973	1.07804	1.06738	1.13165	1.21	1.29372	1.1129	1.10339	1.20354	1.00648	1.15191	1.10101	1.08077	1.21626	1.0621	1.08193	1.11952	1.14597	1.156	1.16696	1.24	1.14522	1.01183	1.11	1.06621	1.04548	1.15326	1.03771	1.03452
CTVin	D1cc [Gy]	41.233	41.43	41.921	41.822	40.89	41.598	41.67	42.017	41.576	41.432	42.582	42.062	41.737	41.625	41.396	42.091	41.52	41.89	41.32	41.731	41.2	41.574	41.889	41.7	41.892	41.885	42.657	41.534	41.853
CTVin	V95% [%]	97.9	97.4	98.1	97.1	99.3	99.8	98.2	99.6	98.5	96.4	99.1	96.5	99.4	98.7	97.5	97.5	99.5	98.1	97.1	98.1	96.2	97.2	98.7	98.4	98.9	99.2	93.1	98.3	94.5
CTVin	HI	7.543	7.50507	9.88875	7.55801	5.4	4.96944	7.44657	4.98753	7.47925	7.49269	7.51522	12.3769	4.96241	7.44897	7.48522	9.90124	4.98853	7.4355	7.46677	7.56067	8.62	7.45582	7.48933	7.76	7.49419	4.98107	12.4573	7.45545	10.1564
CTVin	CI	1.83063	1.39232	1.2412	1.4059	1.48	1.6909	1.41312	1.49122	1.55244	1.34023	1.42034	1.34735	1.37702	1.85724	1.43191	1.26067	1.41684	1.41294	1.57001	1.49572	1.73	1.35962	1.2985	1.52	1.29161	1.27277	1.86588	1.29816	1.3363
Lung L	V16Gy [%]	17.7	11.1	11.3	18.5	13.9	14.8	14.3	21.1	17.3	9.9	12.8	11.2	11.5	9.3	12.5	9.9	13.7	13.2	12.7	9.7	12.5	10.3	7.8	11.1	14	6.6	14.6	8.1	12
Lung L	V8Gy [%]	26.7	18	21.5	27.2	21.5	21.7	23.9	30.3	27	17.1	21.8	17.4	17.9	14.9	18.7	17.2	19.3	21.7	19.5	16.1	19.9	16.7	13.5	18.8	22.7	11.9	21.2	14.9	18.2
Lung L	V4Gy [%]	38.4	27.3	36.8	41.9	32.2	31.3	36.1	42.2	39	27.9	33.7	26.9	26.3	23.2	27.4	28.5	27	33.1	28.7	25	30	27.9	23.2	29.8	35.4	20.8	29.5	25.8	27.1
Lung L	Mean [Gy]	7.486	5.121	5.808	8.245	6.12	6.533	6.547	8.732	7.541	4.871	5.955	5.319	5.204	4.273	5.542	4.872	5.764	6.148	5.635	4.653	5.63	5.009	4.069	5.16	6.444	3.812	6.111	4.389	5.431
Lung L	D1cc [Gy]	38.736	36.764	35.895	39.494	38.25	39.102	38.617	40.08	38.877	35.897	37.545	38.459	36.625	37.404	38.588	35.08	38.119	37.589	37.824	36.932	38.09	37.126	36.466	35.81	37.334	35.155	39.044	35.564	37.203
Lung R	V4Gy [%]	0	0	0	0.3	0	0	0	0	0	0	0	0	0	0	0	0	0	0	0	0	0	0	0	0	0	0	0	0	0
Lung R	Mean [Gy]	0.364	0.461	0.509	0.655	0.45	0.513	0.54	0.618	0.604	0.409	0.662	0.61	0.451	0.361	0.39	0.453	0.449	0.448	0.406	0.384	0.48	0.353	0.396	0.42	0.475	0.44	0.359	0.447	0.541
Lung R	D1cc [Gy]	3.182	2.595	2.141	9.189	2.84	2.204	2.977	3.766	3.651	1.812	3.741	2.602	1.503	2.611	2.359	1.17	1.603	1.705	2.147	2.157	3.01	1.55	1.8	2.15	1.97	1.777	1.509	1.654	1.795
Breast R	V16Gy [%]	0	0	0	0	0	0	0.1	0.1	0	0	0	0	0	0	0	0	0	0	0	0	0	0	0	0	0	0	0	0	0
Breast R	V4Gy [%]	0	0	0.1	1.3	0	3.5	2.5	13.2	0.2	0	2	0	0.4	0	0	0	2.7	0.7	0.5	0.1	1.9	0	4.7	0.1	0	0.4	0	0	2.2
Breast R	Mean [Gy]	0.55	0.702	0.555	0.881	0.62	0.965	0.946	1.881	0.788	0.513	0.849	0.626	0.595	0.573	0.645	0.476	1.075	0.793	0.707	0.587	0.9	0.568	0.904	0.64	0.36	0.526	0.557	0.588	0.891
Breast R	D1cc [Gy]	2.689	3.165	4.38	7.433	3.2	10.445	13.84	17.38	4.619	1.442	7.662	3.024	5.333	2.875	3.125	2.588	5.581	5.939	6.194	3.713	7.51	1.909	11.227	3.66	1.451	5.231	2.032	1.908	9.108
Heart	V8Gy [%]	0	0.1	0	17	0	0.3	0.4	1.3	0	0	0	1.9	0.1	0	0	0	0.5	0	0	0	0	0	0	0	0	0	0.1	0	0.4
Heart	V4Gy [%]	0.7	2.4	0.3	43.9	1.1	2.4	2.6	4.2	3.2	0	2.4	9.7	1.2	0	1.2	0	2.1	0.5	0	0.5	1	0.9	0	0.3	0.8	0	0.9	0.8	1.6
Heart	D1cc [Gy]	6.018	7.352	4.312	22.697	6.58	10.234	10.512	17.764	7.088	2.995	6.688	16.056	7.049	2.176	5.32	2.758	10.789	4.731	3.378	5.254	6.02	5.255	3.687	4.43	5.094	3.202	8.054	6.152	10.679
Heart	Mean [Gy]	0.98	1.326	1.188	4.575	1.13	1.367	1.424	1.808	1.599	0.812	1.404	1.897	1.21	0.532	1.005	0.698	1.187	1.025	0.775	0.989	1.06	0.977	0.874	0.84	1.228	1.018	0.898	0.948	1.211
LAD	Mean [Gy]	3.814	3.635	3.06	9.153	2.86	3.663	4.459	5.299	3.988	2.146	3.488	5.459	2.605	1.192	2.473	1.774	4.313	2.141	1.972	2.633	2.57	2.92	2.043	2.11	3.163	1.989	3.882	3.076	4.019
LAD	D1cc [Gy]	10.193	9.893	9.474	20.708	8.2	11.205	14.108	13.58	7.372	5.776	8.869	12.071	5.568	2.126	5.482	3.619	15.42	5.467	4.514	6.381	4.6	4.439	4.018	5.37	7.668	3.567	16.088	8.245	11.566
Humeral head L	Mean [Gy]	0.764	0.703	6.198	2.625	0.65	13.41	5.896	0.905	13.271	2.745	4.484	1.855	4.317	6.278	2.326	1.559	1.645	3.211	2.847	1.197	6.69	1.363	11.075	1.71	2.857	7.866	1.068	0.953	10.128
Humeral head L	V50% [%]	0	0	0.4	0	0	18.3	0.7	0	4.9	0	0	0	0	0	0	0	0	0	0	0	1.97	0	17.3	0	0	0	0	0	11.5
Humeral head L	D1cc [Gy]	1.878	1.468	19.245	12.532	1.34	29.992	19.717	1.924	24.088	11.761	16.113	7.224	16.418	16.391	12.714	6.308	8.946	9.987	11.222	4.062	22.35	6.862	34.389	8.09	15.586	18.056	5.055	2.372	35.735
Body	V110% [cc]	0	0	0	0	0	0	0	0	0	0	0	0	0	0	0	0	0	0	0	0	0	0	0	0	0	0	0	0	0
Body	D1cc [Gy]	41.532	41.455	41.958	42.013	41.34	41.68	41.729	42.061	41.681	41.469	42.776	42.148	41.908	41.708	41.581	42.101	41.575	41.973	41.449	41.747	41.32	41.631	42.203	42.21	42.548	42.1	42.999	41.613	42.234

## Sheet: Table 4. 3D-CRT CBCT setup
Supplementary table 4: The 3D-CRT DVH parameters of the perturbed RT course for each patient with CBCT setup.
Structure	Parameter	pat01	pat02	pat03	pat04	pat05	pat06	pat07	pat08	pat09	pat11	pat12	pat13	pat14	pat15	pat16	pat17	pat18	pat19	pat20	pat21	pat22	pat23	pat24	pat25	pat26	pat27	pat28	pat29	pat30
PTVin	D1cc [Gy]	41.948	43.063	43.22	43.292	42.23	42.963	42.312	42.98	43.249	42.021	43.413	42.792	42.877	42.474	42.12	43.011	42.277	42.498	41.896	42.164	41.68	42.316	43	42.73	42.72	43.54	42.444	42.479	42.836
PTVin	V95% [%]	92.3	93.8	96.7	93.3	85.9	97.7	95.8	95.3	95.4	79.1	96.5	97.7	95.3	93.9	90.4	96.5	97.4	97.7	94.7	93.9	93	96.5	91.9	96	96.8	95	94.6	94.5	95.6
PTVin	HI	19.9432	12.5575	12.4713	22.3275	12.11	9.97705	12.4486	12.5088	10.0839	10.1981	10.0376	9.87045	10.0392	12.4856	12.6148	9.97407	9.95942	9.99975	10.0238	10.0781	9.93	10.0361	12.5097	11.04	10.0407	12.5257	12.4966	12.5288	12.5084
PTVin	CI	1.27731	1.18051	1.34392	1.26687	1.19	1.66474	1.26051	1.12737	1.3911	1.31078	1.3142	1.4147	1.4856	1.64091	1.13664	1.23446	1.3425	1.37355	1.24267	1.27033	1.47	1.29141	1.33623	1.28	1.1641	1.25292	1.69571	1.16005	1.40299
CTVin	D1cc [Gy]	41.934	42.947	43.194	43.291	42.22	42.859	42.312	42.98	43.249	42.005	43.404	42.687	42.821	42.357	41.874	43.011	42.265	42.484	41.854	42.157	41.65	42.316	42.766	42.47	42.698	43.521	42.327	42.454	42.681
CTVin	V95% [%]	98.2	96.8	97.7	97.6	88.9	99.7	99.5	99.3	98.2	84.5	98.8	98.9	98.1	97	96.1	98.4	99	98.6	96.9	98	96.5	98.1	96.5	98.7	99	98.4	97.1	98.4	99
CTVin	HI	9.89634	10.0248	12.4549	9.88435	11.78	7.46436	9.91449	7.49813	10.0621	10.142	10.02	7.38116	10.017	9.90271	7.52918	9.94604	9.92014	9.97506	7.48036	7.54091	9.05	10.0058	9.94159	9.05	10.0203	9.99176	9.96438	9.99725	9.98801
CTVin	CI	1.9329	1.52468	1.56278	1.57388	1.46	2.17583	1.60054	1.52362	1.79437	1.74545	1.62045	1.73123	1.89282	2.50568	1.5324	1.4384	1.69905	1.69354	1.68773	1.62821	2.03	1.53319	1.71482	1.74	1.4102	1.5253	2.74354	1.45121	1.81226
Lung L	V16Gy [%]	14.6	11	14.4	17.2	12.9	14.4	15.3	22.2	17.7	12.4	17.8	15.6	16.5	10.7	13.4	14.4	18	13.8	13.9	10.7	13.1	11.1	13.8	15.8	17.4	8.5	22.4	11.1	17.3
Lung L	V8Gy [%]	18.9	14.4	20.1	21.4	17	18.7	19.5	27.5	22.6	16.9	24.1	19.8	21.2	13.9	17	19.1	21.7	18.1	17.8	14.3	17.3	14.6	18.4	20.2	22.4	12.7	26.7	15	21.7
Lung L	V4Gy [%]	24.7	19.4	28.5	27.6	23.5	25	25.8	35.1	29.8	23.8	33.2	26.3	28.5	19	22	26.7	27.2	24.8	23.8	19.8	23.5	19.8	25.5	26.4	29.7	19.7	32.5	20.9	28.3
Lung L	Mean [Gy]	6.012	4.703	6.304	6.933	5.49	5.98	6.231	8.844	7.235	5.339	7.417	6.435	6.8	4.576	5.521	6.103	7.158	5.812	5.788	4.617	5.44	4.709	5.804	6.38	7.171	4.097	8.822	4.862	7.04
Lung L	D1cc [Gy]	39.143	39.299	38.484	39.465	39.14	39.196	38.83	39.233	39.911	37.946	39.112	38.587	38.718	39.075	39.596	38.18	39.061	38.402	38.669	38.097	38.01	38.022	38.381	39.33	38.857	37.499	40.229	38.017	38.457
Lung R	V4Gy [%]	0	0	0	0	0	0	0	0	0	0	0	0	0	0	0	0	0	0	0	0	0	0	0	0	0	0	0	0	0
Lung R	Mean [Gy]	0.148	0.181	0.252	0.248	0.17	0.173	0.199	0.287	0.242	0.206	0.226	0.223	0.186	0.157	0.16	0.203	0.167	0.184	0.183	0.197	0.2	0.169	0.193	0.14	0.229	0.208	0.131	0.169	0.227
Lung R	D1cc [Gy]	1.634	2.071	1.226	3.328	1.27	0.958	2.076	2.689	2.364	1.491	1.755	1.64	0.956	1.164	1.398	0.743	0.837	1.139	1.719	1.355	1.73	1.269	1.355	1.34	1.709	1.245	1.232	1.096	1.478
Breast R	V16Gy [%]	0	0	0	0	0	0	0	0.7	0	0	0	0	0	0	0	0	0	0	0	0	0	0	0	0	0	0	0	0	0
Breast R	V4Gy [%]	0	0	0	0	0	0	0.4	2.1	0	0	0	0	0	0	0	0	0	0	0.2	0	0	0	0	0	0	0	0	0	0
Breast R	Mean [Gy]	0.244	0.245	0.226	0.321	0.19	0.269	0.372	0.651	0.286	0.224	0.209	0.175	0.221	0.188	0.273	0.195	0.217	0.303	0.363	0.241	0.36	0.277	0.302	0.21	0.163	0.245	0.217	0.198	0.334
Breast R	D1cc [Gy]	1.559	2.34	2.028	3.018	1.12	2.566	6.282	33.879	2.784	1.079	2.142	1.421	2.536	1.168	2.252	1.906	1.743	3.183	4.569	1.607	2.5	1.94	3.058	1.96	1.064	3.094	1.383	1.491	3.125
Heart	V8Gy [%]	0	0.1	0	1.6	0	0.7	1	0.8	0.2	0	0	0.7	0.5	0	0	0	0.2	0	0	0	0.1	0	0	0	0.1	0	0.5	0.3	1.1
Heart	V4Gy [%]	0.5	1	0.6	6.3	0.2	2.4	3.3	3.2	1.3	0	0.5	2.6	2	0	0.2	0	1.6	0.3	0	0.2	0.7	0.4	0.6	0.3	1.3	0	1.7	1.4	2.7
Heart	D1cc [Gy]	5.893	6.747	5.156	17.458	4.11	13.84	14.614	14.182	8.166	2.795	4.833	15.005	14.348	1.373	4.075	2.548	8.593	4.356	3.323	4.319	6.27	4.927	5.55	4.79	6.576	3.427	13.77	10.348	18.744
Heart	Mean [Gy]	0.602	0.852	0.959	1.392	0.69	0.903	1.103	1.326	0.991	0.598	0.805	1.112	0.981	0.369	0.63	0.587	0.871	0.733	0.56	0.753	0.72	0.685	0.725	0.58	1.02	0.723	0.765	0.796	1.049
LAD	Mean [Gy]	3.847	3.087	3.446	6.639	1.87	4.084	5.583	4.049	3.432	1.905	2.574	3.901	2.708	0.793	1.972	1.609	4.296	1.861	1.665	2.168	2.14	2.553	2.311	1.94	3.736	1.832	4.454	3.878	6.125
LAD	D1cc [Gy]	11.443	10.34	12.975	17.284	5.14	18.093	21.163	10.423	8.246	5.953	6.986	11.172	7.532	1.309	5.395	3.362	15.808	5.296	4.26	4.953	3.94	4.402	6.228	5.51	11.136	3.885	19.335	12.897	20.477
Humeral head L	Mean [Gy]	0.671	0.664	6.775	2.499	0.63	15.266	5.062	0.781	17.7	5.705	5.346	5.984	4.598	8.363	1.693	1.9	1.771	4.951	2.352	1.143	6.08	1.096	11.932	1.64	2.74	8.38	2.179	1.057	15.32
Humeral head L	V50% [%]	0	0	0.4	0	0	24.2	0	0	31.3	0	0	0	0	6.2	0	0	0	0	0	0	1.31	0	21.5	0	0	7.3	0	0	25
Humeral head L	D1cc [Gy]	1.705	1.464	19.158	13.643	0	39.128	17.061	1.694	38.119	17.598	16.399	16.721	17.28	30	10.129	9.581	9	15.765	12.448	4.307	21.78	5.914	37.881	6.04	14.338	33.21	12.76	2.838	40.852
Body	V110% [cc]	0	0	0	0	43.29	0	0	0	0	0	0	0	0	0	0	0	0	0	0	0	0	0	0	0	0	0.1	0	0	0.2
Body	D1cc [Gy]	42.054	43.112	43.311	43.328	1.35	43.015	42.721	43.049	43.332	42.779	43.479	43.095	43.155	42.599	42.937	43.074	42.316	42.53	41.97	43.291	42.51	42.535	43.059	43.01	42.769	43.651	42.519	42.59	43.548

## Sheet: Table 5. tVMAT SGRT setup
Supplementary table 5: The tVMAT DVH parameters of the perturbed RT course for each patient with initial SGRT setup.
Structure	Parameter	pat01	pat02	pat03	pat04	pat05	pat06	pat07	pat08	pat09	pat11	pat12	pat13	pat14	pat15	pat16	pat17	pat18	pat19	pat20	pat21	pat22	pat23	pat24	pat25	pat26	pat27	pat28	pat29	pat30
PTVin	D1cc [Gy]	42.041	42.358	42.428	41.307	40.83	41.925	42.241	42.841	41.724	41.824	42.338	42.317	41.988	41.976	41.865	42.717	42.333	42.32	42.032	42.469	41.92	42.195	42.655	41.75	42.029	42.626	42.31	41.965	41.406
PTVin	V95% [%]	80	88	89.1	93.2	93.8	95.1	89.9	91.7	92.4	84	90.8	90.7	90.8	94.7	84.1	90.4	90.8	91.5	85.2	88.6	83.4	86.4	80.8	87.3	92.3	90.5	81.2	85.7	84.5
PTVin	HI	42.8762	27.1063	24.7072	12.6024	8.31	17.31	29.9439	27.3421	12.5524	25.0645	22.3308	17.3224	19.7956	10.0581	22.5824	24.7029	22.2261	19.7765	32.2909	34.404	33.87	27.1732	44.6075	19.58	15.0019	17.7724	27.7427	41.995	40.3643
PTVin	CI	0.970141	0.981754	0.983279	1.09495	1.21	1.22432	1.06457	0.985103	1.18975	0.900101	0.997404	0.99031	1.01219	1.32034	0.919605	1.00555	0.971271	1.02345	0.998372	1.06156	1	0.97492	0.884866	0.98	1.00142	1.04192	0.961989	0.918538	1.04741
CTVin	D1cc [Gy]	41.981	42.348	42.428	41.304	40.79	41.925	42.226	42.703	41.712	41.824	42.338	42.317	41.988	41.876	41.865	42.717	42.319	42.292	42.028	42.432	41.91	42.195	42.652	41.74	42.008	42.544	42.3	41.964	41.4
CTVin	V95% [%]	96	97.3	95.8	97.7	97.1	99.3	96.6	99.4	95.1	95.8	97.9	96.3	98	97.2	94.4	96.4	98.5	97.5	94.4	96.1	94.2	93.3	92.6	98.3	98.5	94.9	92.6	95.7	96.3
CTVin	HI	9.96487	9.77804	12.3062	7.53958	6.38	7.38534	9.9194	7.42409	10.018	9.92359	9.88045	12.3141	9.84494	7.53334	9.94308	12.3165	9.83236	9.83381	12.2926	12.2252	12.05	12.2838	14.7474	8.21	9.95966	12.672	12.4511	14.7609	10.0359
CTVin	CI	1.46807	1.26797	1.1434	1.36029	1.48	1.6002	1.35175	1.33135	1.53465	1.19858	1.22983	1.21188	1.28965	2.01617	1.2398	1.17168	1.22923	1.26188	1.35593	1.36063	1.39	1.15744	1.13557	1.33	1.21312	1.26844	1.55643	1.14908	1.37136
Lung L	V16Gy [%]	12.5	6.6	7.1	17.5	15.8	14	10.6	15.1	17.8	7.3	6.3	8.3	11	12.7	10.2	7.2	8.8	9.7	8.8	5.2	7.9	6.4	3.6	8.7	12.6	11.3	10.9	4.9	8.3
Lung L	V8Gy [%]	20.9	12.8	16.5	26.3	23.6	21	20.1	24.1	27.8	14.1	14	14.2	17.4	19.5	16.2	14	14.4	17.6	15.2	10.6	14.8	12.2	8.1	16.4	21.6	17.8	17.5	11.3	17.6
Lung L	V4Gy [%]	32.5	21.8	31.8	40.7	34.2	30.7	32.6	36.6	40.1	24.6	26	23.1	25.8	28.3	24.9	24.9	21.8	28.6	23.9	18.8	24.3	23.4	16.6	27.4	34.3	27.3	25.6	21.7	29.1
Lung L	Mean [Gy]	5.777	3.708	4.588	7.892	6.72	6.28	5.434	6.717	7.738	4.051	4.04	4.356	5.022	5.449	4.785	4.055	4.169	5.011	4.367	3.208	4.14	3.827	2.736	4.46	5.983	5.348	4.896	3.419	4.599
Lung L	D1cc [Gy]	36.639	33.118	32.808	39.383	38.47	39.146	37.566	39.037	39.018	33.931	33.226	37.373	36.302	38.833	37.395	33.303	35.526	35.954	37.21	33.296	35.95	34.017	31.336	33.54	36.361	37.812	37.405	31.597	34.408
Lung R	V4Gy [%]	0	0	0	0.3	0	0	0	0	0	0	0	0	0	0	0	0	0	0	0	0	0	0	0	0	0	0	0	0	0.4
Lung R	Mean [Gy]	0.329	0.425	0.476	0.647	0.47	0.502	0.514	0.553	0.609	0.389	0.582	0.57	0.447	0.402	0.369	0.434	0.404	0.419	0.373	0.344	0.43	0.326	0.353	0.4	0.465	0.486	0.336	0.425	0.612
Lung R	D1cc [Gy]	2.581	2.175	1.884	8.923	3.24	1.997	2.371	2.371	3.66	1.627	2.439	2.274	1.441	3.987	2	1.064	1.377	1.486	1.714	1.743	2.22	1.32	1.49	1.99	1.844	2.182	1.258	1.55	5.673
Breast R	V16Gy [%]	0	0	0	0	0	0	0	0	0	0	0	0	0	0	0	0	0	0	0	0	0	0	0	0	0	0	0	0	0
Breast R	V4Gy [%]	0	0	0	0.6	0.1	2.4	0.9	8.4	0.3	0	0.1	0	0.2	0.8	0	0	0	0.1	0	0	0	0	1.3	0	0	1.4	0	0	1.4
Breast R	Mean [Gy]	0.479	0.619	0.496	0.819	0.66	0.865	0.801	1.379	0.806	0.481	0.642	0.569	0.551	0.682	0.589	0.441	0.779	0.673	0.596	0.49	0.69	0.508	0.635	0.6	0.346	0.634	0.489	0.549	0.912
Breast R	D1cc [Gy]	2.503	1.973	2.973	5.606	3.79	9.144	6.427	14.186	5.128	1.294	3.971	2.11	4.441	5.356	2.641	2.024	3.258	3.859	2.87	2.141	3.35	1.582	6.14	2.71	1.347	8.199	1.405	1.71	5.893
Heart	V8Gy [%]	0	0	0	15.5	0.1	0.2	0	0.1	0	0	0	0.8	0.1	0	0	0	0	0	0	0	0	0	0	0	0	0	0	0	0
Heart	V4Gy [%]	0.1	1.1	0	43.9	1.5	2.1	1.2	1.3	3.4	0	0.1	6.6	1.3	0	0.6	0	0.5	0.1	0	0	0.2	0.2	0	0.1	0.6	0.6	0.2	0.1	2.1
Heart	D1cc [Gy]	3.893	4.994	3.476	19.443	7.81	8.313	6.411	6.867	7.194	2.596	3.808	10.596	7.975	3.099	4.622	2.418	4.982	3.669	2.451	3.317	3.95	4.062	2.602	3.78	4.745	4.943	4.171	3.918	5.506
Heart	Mean [Gy]	0.816	1.158	1.054	4.434	1.17	1.361	1.246	1.418	1.602	0.77	1.139	1.608	1.232	0.634	0.937	0.648	0.964	0.905	0.679	0.812	0.89	0.832	0.721	0.79	1.194	1.269	0.764	0.845	1.259
LAD	Mean [Gy]	2.463	2.756	2.481	7.838	3.19	3.33	3.157	2.977	4.177	1.864	2.341	4.245	2.625	1.542	2.104	1.596	2.663	1.804	1.533	1.842	1.94	2.183	1.59	1.89	2.876	2.859	2.36	2.194	2.965
LAD	D1cc [Gy]	5.441	5.949	6.843	17.313	9.99	9.229	8.076	5.653	7.532	4.517	4.946	8.519	5.972	3.046	4.358	3.093	7.503	4.259	3.035	3.757	3.24	3.273	2.819	4.53	6.603	6.026	7.864	4.784	7.002
Humeral head L	Mean [Gy]	0.745	0.557	7.746	2.401	0.76	9.758	9.792	0.759	16.344	1.961	4.417	1.98	2.278	5.932	2.257	1.451	1.486	3.321	2.536	1.674	6.35	1.472	13.961	1.45	1.779	5.325	0.848	0.889	24.231
Humeral head L	V50% [%]	0	0	2.4	0	0	5	7.9	0	17.1	0	0	0	0	0	0	0	0	0	0	0	1.1	0	26.7	0	0	0	0	0	60.3
Humeral head L	D1cc [Gy]	1.886	1.133	21.886	11.867	1.63	24.884	25.398	1.551	30.486	8.583	15.348	5.821	11.504	16.435	12.412	5.472	8.141	10.043	10.358	7.418	20.24	7.483	35.334	6.77	10.18	15.659	3.522	2.265	19.107
Body	V110% [cc]	0	0	0	0	0	0	0	0	0	0	0	0	0	0	0	0	0	0	0	0	0	0	0	0	0	0	0	0	0
Body	D1cc [Gy]	42.153	42.419	42.445	41.378	42.11	41.965	42.277	42.94	41.838	41.864	42.386	42.35	42.023	42.042	41.898	42.729	42.362	42.348	42.082	42.625	42.02	42.257	42.695	41.8	42.08	42.689	42.445	41.99	41.795

## Sheet: Table 6. 3D-CRT SGRT setup
Supplementary table 6: The 3D-CRT DVH parameters of the perturbed RT course for each patient with initial SGRT setup.
Structure	Parameter	pat01	pat02	pat03	pat04	pat05	pat06	pat07	pat08	pat09	pat11	pat12	pat13	pat14	pat15	pat16	pat17	pat18	pat19	pat20	pat21	pat22	pat23	pat24	pat25	pat26	pat27	pat28	pat29	pat30
PTVin	D1cc [Gy]	42.667	42.946	43.131	43.294	42.85	42.63	43.11	42.628	43.336	41.844	42.476	43.303	42.941	42.635	41.94	42.658	42.593	42.177	42.248	41.872	42.18	42.353	43.213	43.55	42.795	44.138	42.577	42.492	43.062
PTVin	V95% [%]	82.2	89.8	92	89.8	80.7	95.9	85.5	91.2	94.3	83.6	91.8	94.8	93.4	94	87.7	93.5	91.9	92.6	89.2	86	79.3	89.7	81.9	93.2	95.9	89.4	90.8	89.5	89.3
PTVin	HI	57.6181	22.5541	14.9198	42.122	14.44	14.9057	47.4111	14.9626	10.1145	12.6451	14.9317	17.2278	12.5266	10.0168	17.5738	14.8894	17.3439	12.41	20.0471	24.9439	30.7	17.5223	17.4934	12.59	10.0213	12.6126	25.062	29.8552	24.9345
PTVin	CI	1.08385	1.04154	1.24733	1.16785	1.19	1.57549	1.13202	1.02439	1.43404	1.24615	1.15769	1.2626	1.40262	1.76391	1.06722	1.15469	1.13511	1.20713	1.06565	1.10898	1.16	1.11757	1.18972	1.16	1.1094	1.28715	1.40113	1.04874	1.19998
CTVin	D1cc [Gy]	42.665	42.849	43.131	43.293	42.77	42.524	43.11	42.408	43.336	41.772	42.473	43.216	42.917	42.528	41.883	42.658	42.589	42.177	42.216	41.81	42.15	42.353	43.192	43.26	42.748	43.958	42.557	42.463	42.801
CTVin	V95% [%]	95.8	97.6	96	96.3	84.2	99.4	95.4	98.9	97.1	92.4	97.8	98.1	98.5	95.8	96	97.6	97.8	98.4	95.9	95.3	93.9	96.6	90.5	99.1	99.3	93.6	96.2	97.6	97.8
CTVin	HI	12.3031	9.98527	9.914	12.3271	14.02	7.42795	14.8614	9.94233	10.0987	10.0165	9.91105	12.248	9.99276	9.98153	9.97855	9.89585	9.85513	9.88728	12.4026	9.93295	11.81	9.96388	12.4097	9.17	7.49869	12.5897	12.4552	9.91277	9.9332
CTVin	CI	1.64015	1.34519	1.45045	1.45087	1.46	2.05917	1.43739	1.38445	1.84975	1.65938	1.42747	1.5451	1.78709	2.6935	1.43882	1.34546	1.43659	1.48835	1.44731	1.42141	1.61	1.3268	1.52679	1.59	1.34393	1.56698	2.26693	1.31197	1.55003
Lung L	V16Gy [%]	11.1	7.1	10.3	15.3	14.6	13.1	10.9	19.5	18.7	9.9	11.5	12.6	16.2	14.3	10.7	11.5	12.7	10.3	9.8	6.2	8.7	7.3	9.2	13.6	16	13.4	18.7	8	14.6
Lung L	V8Gy [%]	16.5	11.2	15.8	19.8	19	17.4	15.5	25	24	14.2	17	16.8	20.8	18.3	14	16.3	16.6	14.4	13.4	9.4	12.7	10.4	13.4	18.2	21	18.5	23.1	11.8	19.1
Lung L	V4Gy [%]	23.3	16.9	23.9	25.8	25.6	23.5	21.7	32.5	31.2	20.7	25.9	22.9	27.9	23.8	18.9	23.4	21.9	20.7	18.9	14.3	18.3	15.2	19.9	24.3	28.1	25.9	28.7	17.2	25.4
Lung L	Mean [Gy]	4.823	3.362	4.841	6.197	6.12	5.473	4.69	7.813	7.606	4.432	5.217	5.307	6.656	5.852	4.537	5.101	5.232	4.553	4.297	3.055	3.85	3.347	4.164	5.59	6.578	5.795	7.406	3.699	5.954
Lung L	D1cc [Gy]	37.422	36.684	37	38.825	39.66	38.642	37.317	38.561	40.102	36.999	36.955	37.757	38.586	39.905	38.758	37.044	37.872	37.114	37.668	36.113	36.43	36.804	36.673	38.7	38.475	39.25	39.571	36.198	37.409
Lung R	V4Gy [%]	0	0	0	0	0	0	0	0	0	0	0	0	0	0	0	0	0	0	0	0	0	0	0	0	0	0	0	0	0
Lung R	Mean [Gy]	0.131	0.15	0.233	0.228	0.18	0.163	0.178	0.259	0.253	0.186	0.195	0.202	0.177	0.177	0.144	0.189	0.141	0.163	0.155	0.169	0.16	0.146	0.17	0.13	0.214	0.236	0.115	0.152	0.2
Lung R	D1cc [Gy]	1.442	1.474	1.08	2.664	1.42	0.882	1.626	2.142	2.706	1.276	1.338	1.378	0.92	1.556	1.182	0.682	0.667	0.948	1.274	1.048	1.25	1.014	1.085	1.2	1.544	1.589	0.99	0.957	1.264
Breast R	V16Gy [%]	0	0	0	0	0	0	0	0.2	0	0	0	0	0	0	0	0	0	0	0	0	0	0	0	0	0	0	0	0	0
Breast R	V4Gy [%]	0	0	0	0	0	0	0	1.3	0.1	0	0	0	0	0	0	0	0	0	0	0	0	0	0	0	0	0.4	0	0	0
Breast R	Mean [Gy]	0.213	0.194	0.204	0.289	0.21	0.247	0.306	0.471	0.304	0.202	0.177	0.157	0.207	0.219	0.242	0.178	0.175	0.255	0.284	0.201	0.29	0.231	0.249	0.2	0.152	0.31	0.187	0.176	0.286
Breast R	D1cc [Gy]	1.342	1.676	1.634	2.284	1.24	2.098	3.131	23.781	3.86	0.937	1.599	1.181	2.279	1.571	1.974	1.619	1.222	2.311	2.275	1.161	1.73	1.578	2.108	1.79	0.978	7.722	1.155	1.249	2.366
Heart	V8Gy [%]	0	0	0	0.9	0	0.4	0	0.3	0.5	0	0	0.1	0.6	0	0	0	0	0	0	0	0	0	0	0	0.1	0.1	0	0	0.6
Heart	V4Gy [%]	0.2	0.2	0.1	4.5	0.3	1.7	1	1.9	2.1	0	0	1.2	2.2	0	0	0	0.1	0	0	0	0.1	0	0	0.1	1	0.9	0.5	0.4	1.8
Heart	D1cc [Gy]	4.206	4.151	3.641	11.738	4.71	10.254	5.945	8.894	11.144	2.281	2.935	7.087	15.851	1.944	2.794	2.157	3.834	3.121	2.154	2.548	3.28	2.864	3.178	3.87	6.035	6.948	5.998	4.971	12.259
Heart	Mean [Gy]	0.493	0.663	0.825	1.186	0.73	0.8	0.811	1.146	1.073	0.536	0.643	0.912	1	0.441	0.534	0.537	0.639	0.616	0.452	0.581	0.54	0.541	0.575	0.52	0.959	0.95	0.587	0.652	0.876
LAD	Mean [Gy]	2.623	2.048	2.481	5.368	2.06	3.258	2.817	3.099	4.32	1.569	1.74	2.831	2.853	1.031	1.462	1.404	2.281	1.452	1.168	1.446	1.43	1.638	1.564	1.66	3.224	3.177	2.739	2.399	4.298
LAD	D1cc [Gy]	6.965	5.645	7.935	13.326	6.18	13.744	7.891	6.935	11.405	4.443	3.862	6.958	8.636	1.83	3.416	2.736	6.461	3.684	2.542	2.77	2.38	2.552	3.495	4.41	9.145	9.066	10.792	6.475	13.638
Humeral head L	Mean [Gy]	0.651	0.475	8.94	2.03	0.75	14.093	8.047	0.615	19.435	3.991	5.471	5.333	2.396	7.219	1.595	1.863	1.579	4.842	1.74	1.583	5.63	1.082	15.424	1.42	1.65	5.259	1.702	0.982	9.152
Humeral head L	V50% [%]	0	0	3.2	0	0	21.7	2.7	0	37.2	0	0	0	0	5.4	0	0	0	0	0	0	0.88	0	30.1	0	0	0	0	0	10.4
Humeral head L	D1cc [Gy]	1.695	1.002	25.16	12.503	1.7	38.786	23.756	1.277	38.585	15.943	15.899	16.074	12.339	26.001	9.856	9.252	8.486	15.564	11.183	8.972	19.64	6	39.117	6.79	10.502	17.079	10.883	2.803	34.626
Body	V110% [cc]	0	0	0	0	0.1	0	0	0	0	0	0	0.1	0	0	0	0	0	0	0	0	0	0	0	0.5	0	2.2	0	0	0
Body	D1cc [Gy]	42.715	42.991	43.203	43.325	43.71	42.894	43.148	42.798	43.464	42.636	43.325	43.527	43.253	42.825	42.738	42.763	42.624	42.201	42.305	43.355	42.53	42.553	43.513	43.74	42.857	44.212	42.681	42.637	43.407
